# Supplementary material for: Geohistorical dataset of ten plant species introduced into Occitania (France)
Source: Biodivers Data J. 2022 Mar 28;10:e76283. doi: 10.3897/BDJ.10.e76283 (PMC8979938; doi:10.3897/BDJ.10.e76283)
Supplement: Supplementary material 1 — Glossary of acronyms [file bdj-10-e76283-s001.txt]

ASTREDHOR: Institut Technique de l'Horticulture France (Technical Institute of Horticulture)
BDTFX: Base de Données des Trachéophytes de France métropolitaine et régions avoisinantes (Database of Tracheophytes in Metropolitan France and surrounding areas)
CBNPMP: Conservatoire Botanique National des Pyrénées et de Midi-Pyrénées (National Botanical Conservatory of the Pyrenees and Midi-Pyrenees)
CNPAIM: Conservatoire National des Plantes à Parfum, Médicinales et Aromatiques (National Conservatory of Perfume, Medicinal and Aromatic Plants)
DAISIE: Delivering Alien Invasive Species in Europe
EI2P: Espèces Invasives et Pollinisateurs, entre contraintes et potentiels (Invasive Species and Pollinators, between constraints and potentials)
FranceAgriMer: Établissement national des produits de l'Agriculture et de la Mer (National establishment for agricultural and seafood products)
GBIF: Global Biodiversity Information Facility
GNIS: Interprofession des Semences et des Plants (Inter-professional association for Seeds and Seedlings)
INPN: Inventaire National du Patrimoine Naturel (National Inventory of Natural Heritage)
INRA: Institut National de la Recherche Agronomique (National Institute for Agricultural Research)
IPNI: International Plant Names Index
ISC CABI: Invasive Species Compendium
ISSG: Invasive Species Specialist Group
ITSAP: Institut Technique et Scientifique de l'Abeille et de la Pollinisation (Technical and Scientific Institute for Beekeeping and Pollination)
IUCN: International Union for Conservation of Nature
SBF: Société des Bourses Françaises (French Stock Exchange Society)
SNHF: Société Nationale d'Horticulture de France (National Horticultural Society of France)
VAL'HOR: Interprofession française de l'horticulture, de la fleuristerie et du paysage (French inter-professional association for horticulture, floristry and landscaping)
VALEEBEE: Valorisation des espèces exotiques envahissantes et abeilles (Valorization of invasive exotic species and bees) 
