# Supplementary material for: Geohistorical dataset of ten plant species introduced into Occitania (France)
Source: Biodivers Data J. 2022 Mar 28;10:e76283. doi: 10.3897/BDJ.10.e76283 (PMC8979938; doi:10.3897/BDJ.10.e76283)
Supplement: Supplementary material 2 — The synonymy of the ten species (TAXREF v13 and historical sources) [file bdj-10-e76283-s002.txt]

CD_TAXREF v.13	Validated scientific name	Validated Latin synonym (TAXREF v.13)	French vernacular name (TAXREF v.13)	Vernacular name identified in historical literature
81570	Alnus incana (L.) Moench, 1794	Alnus lanuginosa Gilib., 1792	Aulne blanchâtre
81570	Alnus incana (L.) Moench, 1794	Alnus pubescens Sart., 1816	Aulne de montagne
81570	Alnus incana (L.) Moench, 1794	Betula incana (L.) Pall., 1784
86869	Buddleja davidii Franch., 1887	Buddleja variabilis Hemsl., 1889	Buddleja du père David	Buddeia
86869	Buddleja davidii Franch., 1887		Arbre à papillon	Buddleja
86869	Buddleja davidii Franch., 1887		Arbre aux papillons	Budleya
89304	Castanea sativa Mill., 1768	Castanea vesca Gaertn., 1788	Chataignier
89304	Castanea sativa Mill., 1768	Castanea vulgaris Lam., 1785	Châtaignier commun
89304	Castanea sativa Mill., 1768	Fagus castanea L., 1753
89304	Castanea sativa Mill., 1768	Fagus procera Salisb., 1796
101055	Helianthus tuberosus L., 1753	Helianthus esculentus Warsz., 1852	Topinambour	Topinambourg
101055	Helianthus tuberosus L., 1753	Helianthus serotinus Tausch, 1828	Patate de Virginie
101055	Helianthus tuberosus L., 1753	Helianthus subcanescens (A.Gray) E.Watson, 1929
103547	Impatiens glandulifera Royle, 1833	Balsamina roylei (Walp.) Ser., 1849	Balsamine de l'Himalaya	Balsamine glandulifère
103547	Impatiens glandulifera Royle, 1833	Impatiens glanduligera Lindl., 1834	Balsamine géante	Balsamine glanduligère
103547	Impatiens glandulifera Royle, 1833	Impatiens roylei Walp., 1842	Balsamine rouge	Balsamine de Royle
116053	Prunus cerasifera Ehrh., 1784	Prunus divaricata Ledeb., 1824	Prunier myrobolan	Prunier mirobolan
116053	Prunus cerasifera Ehrh., 1784	Prunus myrobolana (L.) Desf., 1804	Myrobolan
116053	Prunus cerasifera Ehrh., 1784	Prunus myrobolana (L.) Loisel., 1812
116089	Prunus laurocerasus L., 1753	Cerasus laurocerasus (L.) Dum.Cours., 1802	Laurier-cerise	Laurier de Trébizonde
116089	Prunus laurocerasus L., 1753	Cerasus laurocerasus (L.) Loisel., 1812	Laurier-palme
116089	Prunus laurocerasus L., 1753	Laurocerasus officinalis M.Roem., 1847
116089	Prunus laurocerasus L., 1753	Laurocerasus vulgaris Carrière, 1877
116089	Prunus laurocerasus L., 1753	Padus laurocerasus (L.) Mill., 1768
116089	Prunus laurocerasus L., 1753	Prunus grandifolia Salisb., 1796
117503	Reynoutria japonica Houtt., 1777	Fallopia japonica (Houtt.) Ronse Decr., 1988	Renouée du Japon	Renouée cuspidée de Siebold
117503	Reynoutria japonica Houtt., 1777	Pleuropterus cuspidatus (Siebold & Zucc.) H.Gross, 1919		Renouée de Siebold
117503	Reynoutria japonica Houtt., 1777	Pleuropterus uzenensis (Honda) Honda		Renouée à feuilles cuspidées
117503	Reynoutria japonica Houtt., 1777	Polygonum cuspidatum Siebold & Zucc., 1846
117503	Reynoutria japonica Houtt., 1777	Polygonum cuspidatum Willd. ex Spreng., 1825
117503	Reynoutria japonica Houtt., 1777	Polygonum japonicum (Houtt.) S.L.Welsh
117503	Reynoutria japonica Houtt., 1777	Polygonum reynoutria Makino, 1901
117503	Reynoutria japonica Houtt., 1777	Polygonum sieboldii de Vries
117503	Reynoutria japonica Houtt., 1777	Polygonum zuccarinii Small, 1895
117503	Reynoutria japonica Houtt., 1777	Reynoutria hastata Nakai ex Ui, 1929
117503	Reynoutria japonica Houtt., 1777	Reynoutria yabeana Honda, 1932
117503	Reynoutria japonica Houtt., 1777	Tiniaria japonica (Houtt.) Hedberg
117860	Robinia pseudoacacia L., 1753	Pseudoacacia odorata Moench, 1794	Robinier faux-acacia	Robinier
117860	Robinia pseudoacacia L., 1753	Robinia echinata Mill., 1768	Carouge
117860	Robinia pseudoacacia L., 1753	Robinia edwardsiifolia Verl., 1873
117860	Robinia pseudoacacia L., 1753	Robinia fragilis Salisb., 1796
117860	Robinia pseudoacacia L., 1753	Robinia inermis Jacq., 1788
117860	Robinia pseudoacacia L., 1753	Robinia jaspidea Verl., 1873
117860	Robinia pseudoacacia L., 1753	Robinia pendula Ortega, 1800
117860	Robinia pseudoacacia L., 1753	Robinia spectabilis Dum.Cours., 1811
117860	Robinia pseudoacacia L., 1753	Robinia stricta Hoffmanns., 1824
117860	Robinia pseudoacacia L., 1753	Robinia tortuosa Hoffmanns., 1824
117860	Robinia pseudoacacia L., 1753	Robinia umbraculifera Loudon, 1830
124646	Spiraea japonica L.f., 1782	Spiraea bumalda Burv.	Spirée du Japon
124646	Spiraea japonica L.f., 1782	Spiraea callosa Lindl., 1851
124646	Spiraea japonica L.f., 1782	Spiraea callosa Thunb., 1784
124646	Spiraea japonica L.f., 1782	Spiraea fortunei Planch., 1853
124646	Spiraea japonica L.f., 1782	Spiraea laxissima Koehne, 1893
124646	Spiraea japonica L.f., 1782	Spiraea pumila Zabel, 1893
