# Supplementary material for: Geohistorical dataset of ten plant species introduced into Occitania (France)
Source: Biodivers Data J. 2022 Mar 28;10:e76283. doi: 10.3897/BDJ.10.e76283 (PMC8979938; doi:10.3897/BDJ.10.e76283)
Supplement: Supplementary material 3 — List of historical sources consulted from which the dataset was produced [file bdj-10-e76283-s003.txt]

Abeauzy (1842) Chronique horticole. Journal d'agriculture pratique, de jardinage et d'économie domestique 6 (SER2) : 419-431. https://gallica.bnf.fr/ark:/12148/bpt6k6539543h
Acloque A (1913) Curieuse anomalie florale. Monde des Plantes 15 (85, SER2) : 93-94. https://bibdigital.rjb.csic.es/viewer/11364/?offset=1#page=45&viewer=picture&o=bookmark&n=0&q=
Andre E (1896) Chronique horticole. Buddleia variabilis. Revue horticole 68 : 513-516. http://bibliotheque-numerique.hortalia.org/items/viewer/318#page/n531/mode/1up/search/buddleia
Andrieux P and Vilmorin P (1783) Catalogue des plantes, arbres, arbrisseaux et arbustes dont on trouve des graines, des bulbes et du plant chez les sieurs Andrieux et Vilmorin, Marchand Grainier-Fleuriste & Botaniste du Roi & Pépiniériste. Vilmorin-Andrieux, Paris.  https://gallica.bnf.fr/ark:/12148/bpt6k6209244b.texteImage
Arrondeau ET (1854) Flore toulousaine, ou Catalogue des plantes qui croissent spontanément ou qui sont cultivées en grand aux environs de Toulouse, disposées suivant la nouvelle classification de M. Brongniart, accompagné de la description abrégée des familles et des genres et de tableaux dichotomiques qui conduisent aisément au nom du genre et de l'espèce; comprenant en outre la description détaillée des espèces nouvelles ou peu connues.1 : 110. https://gallica.bnf.fr/ark:/12148/bpt6k9604201m
Aymonin G (1975) Itinéraire phyto-écologique des Landes du Marensin aux montagnes de Soule. Contribution à l'Étude floristique et écologique du Parc National des Pyrénées (1863W61). Archives départementales des Hautes-Pyrénées, Tarbes, France. Consulté le 19 août 2020.
Baron De Sylvestre (1859) Notice biographique sur P.V. Levêque de Vilmorin, par le Baron de Silvestre, secrétaire perpétuel de la Société d'agriculture. Lue à la séance publique du 26 brumaire an XIV (17 novembre 1805). Imprimerie et librairie d'agriculture et d'horticulture. https://gallica.bnf.fr/ark:/12148/bpt6k56240964
Bois (1937) Ve section - Botanique (séance du 9 novembre 1936). Bulletin de la Société Nationale d'Acclimatation de France : revue des sciences naturelles appliquées 84 (1-2) : 106-108. https://gallica.bnf.fr/ark:/12148/bpt6k9617675h
Bonamy Frères (1874) Catalogue général Bonamy Frères. Construction, plan et vues aquarellées du projet de jardin paysager et installation de la serre du Casino (5M28). Archives communales de Bagnères-de-Luchon, France. Consulté le 17 septembre 2020.
Bouget J (1901) Observations sur les phénomènes de la Végétation et sur les Animaux faites à Bagnères au Monné, au Pic-du-Midi, pendant l'année 1901. Bulletin de la Société Ramond : explorations pyrénéennes 6 (36, SER2) : 213-217. https://gallica.bnf.fr/ark:/12148/bpt6k6535795p
Bouget J (1917) Séance du vendredi 4 mai 1917. Communication de M. J. Bouget : Passage de deux plantes exotiques dans la flore indigène. Bulletin de la Société Ramond : explorations pyrénéennes 9 (52-53) : 200-201. https://gallica.bnf.fr/ark:/12148/bpt6k6539393q
Bouget J (1925) Correspondance et lettres de janvier 1920 à mars 1925 relatives à l'inventaire de la Flore du Pic du Midi de Bigorre avant la construction de la route. Fonds du botaniste Joseph Bouget (149J109). Archives départementales des Hautes-Pyrénées, Tarbes, France. Consulté le 14 septembre 2020.
Bouket L and Chopinet R (1935) Adventices et naturalisées. Monde des Plantes 36 (212, SER4) : 13-14. https://bibdigital.rjb.csic.es/records/item/11385-le-monde-des-plantes-intermediaire-des-botanistes-36e-annee-ive-serie?offset=1
Bouteiller X (2018) Thèse INRA. Une histoire écologique et évolutive du robinier faux-acacia (Robinia pseudoacacia L.) depuis son introduction en Europe. Biodiversité et Ecologie. Université de Bordeaux, 2018. Français. ffNNT : 2018BORD0162ff. fftel-01926405f. https://tel.archives-ouvertes.fr/tel-01926405
Cazes A (1874) Note sur le gui "viscum album" L. Bulletin de la Société Ramond : explorations pyrénéennes (SER2) :162- 167. https://gallica.bnf.fr/ark:/12148/bpt6k6535350q
Chambre du Commerce de Tarbes et des Hautes-Pyrénées (1949) Activités économiques des Hautes-Pyrénées. Articles d'archive sur les activités économiques, l'industrie, les commerces, le thermalisme et l'agriculture de Tarbes et des Hautes-Pyrénées (182Z1). Archives Municipales de Tarbes, France. Consulté le 29 juillet 2020.
Chateau E (1906) Bibliographie - Statistiques épiphytiques du Brionnais. Monde des Plantes 8 (38, SER2) : 12-13. https://bibdigital.rjb.csic.es/records/item/11357-le-monde-des-plantes-intermediaire-des-botanistes-8e-annee-2e-serie?offset=1
Chauvière M (1845) Autres plantes peu connues encore dans les jardins et les serres, en multiplication chez M. Chauvière. Revue horticole 6 (10) : 267-272. http://bibliotheque-numerique.hortalia.org/items/viewer/248#page/n1/mode/1up
Chevalier J (1902) Lettre à destination du maire de Luchon, Paris, le 2 novembre 1902. Aménagement du parc des Quinconces (1O19). Archives Communales de Bagnères-de-Luchon, France. Consulté le 17 septembre 2020.
Chevreul E (1846) Troisième article. Le journal des savants : 304-307. https://gallica.bnf.fr/ark:/12148/bpt6k57253t
Chouvet (1902) Le Catalogue général de graines de 1902, Chouvet. Aménagement du parc des Quinconces (1O19). Archives Communales de Bagnères-de-Luchon, France. Consulté le 17 septembre 2020.
Clos D (1857) Résultats d'une longue inondation sur les racines de divers arbres ou arbustes au Jardins des Plantes de Toulouse. Annales de la Société d'Horticulture de la Haute-Garonne 4 : 118-120. https://gallica.bnf.fr/ark:/12148/bpt6k6584508w
Clos D (1869) Procès-verbaux des séances mensuelles, séance du 2 mai 1869. Annales de la Société d'Horticulture de la Haute-Garonne 16 : 89-92. https://gallica.bnf.fr/ark:/12148/bpt6k6576282r
Clos D (1871) Des effets de l'hiver 1870-1871 au Jardin des Plantes de Toulouse, et de l'acclimatation. Annales de la Société d'Horticulture de la Haute-Garonne 18 : 115-121. https://gallica.bnf.fr/ark:/12148/bpt6k6580308z
Clos D (1872) De la Renouée cuspidée de Siebold (Polygonum cuspidatum, Sieb. Et Zucc) ou improprement Renouée, par le Dr D. Clos. Annales de la Société d'Horticulture de la Haute-Garonne 19 : 208-209. https://gallica.bnf.fr/ark:/12148/bpt6k65760822
Clos D (1887) Du genre Spirée. Annales de la Société d'Horticulture de la Haute-Garonne 34 : 26-30. https://gallica.bnf.fr/ark:/12148/bpt6k65761439
Clos D (1897) Arbustes nouveaux de pleine terre. Annales de la Société d'Horticulture de la Haute-Garonne 44 : 123-129. https://gallica.bnf.fr/ark:/12148/bpt6k65760874
Compte Begouen and Clos D (1878) Procès-verbaux des séances mensuelles, séance du 3 novembre 1878. Annales de la Société d'Horticulture de la Haute-Garonne 25 : 170-174. https://gallica.bnf.fr/ark:/12148/bpt6k6576084w
Constancias A (2008) La renouée du Japon : Polygonum Cuspidatum Sieb. Et Zucc. (Polygonaceae). Sciences pharmaceutiques. ffdumas-00592141. https://dumas.ccsd.cnrs.fr/dumas-00592141
Coste H (1906) Flore descriptive et illustrée de la France, de la Corse et des contrées limitrophes. Vol 1,2,3. Paris, Paul Klincksiek. 
Courcelle R (1935) Quelques plantes adventices ou naturalisées dans le département de la Mayenne. Monde des Plantes 36 (211, SER4) : 5-6. https://bibdigital.rjb.csic.es/records/item/11385-le-monde-des-plantes-intermediaire-des-botanistes-36e-annee-ive-serie?offset=1
Cremière L (1896) Horticulture, botanique. Le Chenil : journal des chasseurs et des éleveurs : avec le Stud book continental des races canines 15 (9) : 101. https://gallica.bnf.fr/ark:/12148/bpt6k5650499b/f5.item
Dader J (1937) Impatiens glandulifera Royle en Haute-Garonne (I. Roylei Walpers). Monde des Plantes 8 (223, SER5) : 7. https://bibdigital.rjb.csic.es/viewer/15286/?offset=1#page=1&viewer=picture&o=bookmark&n=0&q=
D'Alleizette C (1916) Notes botaniques. Monde des Plantes 18 (102, SER2) : 27. https://bibdigital.rjb.csic.es/viewer/11367/?offset=1#page=25&viewer=picture&o=bookmark&n=0&q=
De Behr M (1883) La Balsamine géante comme plante mellifère. Bulletin de la Société Nationale d'Acclimatation de France 10. (6, SER3) : 63. https://gallica.bnf.fr/ark:/12148/bpt6k5455109z
De Candolle A (1855) Géographie botanique raisonnée ou Exposition des faits principaux et des lois concernant la distribution géographique des plantes de l'époque actuelle 2 : 983. https://doi.org/10.5962/bhl.title.30020
De Challayre (1899) Causerie sur quelques plantes mellifères. Le Cultivateur aveyronnais : journal agricole illustré, paraissant tous les dimanches : agriculture, élevage, viticulture 13 (7) : 105-106. https://gallica.bnf.fr/ark:/12148/bpt6k5659101c
De Vilmorin (1906) Catalogue des plantes ligneuses et herbacées existant en 1905 dans les collections de M. Ph. L. de Vilmorin et dans les cultures de MM. Vilmorin, Andrieux et Cie à Verrières-le-Buisson 1 : 466 pp. https://gallica.bnf.fr/ark:/12148/bpt6k6375608s
Des Heberts P (1864) L'hiver de 1864 à Hyères. Revue horticole 1864 : 165-167. http://bibliotheque-numerique.hortalia.org/items/viewer/244#page/n1/mode/1up
D'Ounous L (1854) Observation sur les froids de l'hiver 1853-54. Annales de la Société d'Horticulture de la Haute-Garonne 1 : 176-178. https://gallica.bnf.fr/ark:/12148/bpt6k65787163
Dussaussois G (2020) Plantes des milieux anthropisés des Hautes-Pyrénées. Lavedan et Pays Toy (51) : 127-140.
Felzines JC (2004) Introduction et naturalisation d'espèces dans les groupements végétaux aquatiques et alluviaux de la Dordogne Quercynoise : situation actuelle et modifications au cours du XXème siècle. Monde des Plantes 99 (484) : 21-24.
Fermond C (1854) Études sur le développement des mérithalles ou entre-nœuds des tiges. Bulletin de la Société Botanique de France 1 : 189-194. https://www.biodiversitylibrary.org/page/245263#page/3/mode/1up
Fermond C (1855) Recherches sur le nombre des parties qui composent les divers cycles hélicoidaux, et rapport qui existe entre ce nombre et le nombre type des parties florales des dicotylédones. Bulletin de la Société Botanique de France 2 : 568-579. https://www.biodiversitylibrary.org/page/58922607#page/7/mode/1up
Ferriere A (1797) Nom des graines et plantes. Jardin botanique à Toulouse (1L1020). Archives Départementales de la Haute-Garonne, Toulouse, France. Consulté le 2 septembre 2020.
Fournier P (1977) Les Quatres Flores de la France, Corse comprise. 2è édition, Edition Lechevalier SARL. Paris. pp. 248, 486, 519, 521, 641, 959.
Gandy (1888) Station météorologique de Bagnères de Bigorre. Bulletin de la Société Ramond : explorations pyrénéennes 23 : 37-60. https://gallica.bnf.fr/ark:/12148/bpt6k65393781
Garnier M (1894) Spiraea Anthony Waterer. L'Illustration horticole. Bruxelles 41 (1, SER6): 121. https://archive.org/details/LillustrationHorticoleVolume41/page/n1/mode/2up
German Botanist (1983) Unkown title. Suivi de la Flore, inventaire d'espèces végétales (1219 W 118). Archives Départementales Hautes-Pyrénées, Tarbes, France. Consulté le 19 août 2020.
Gilbert M (1884) Rapport sur les travaux de la société. Bulletin de la Société Nationale d'Acclimatation de France. Tome I (31, SER4) : 122 (CXXII). https://gallica.bnf.fr/ark:/12148/bpt6k5459054p
Grenier and Gordon (1848) Flore de France, ou Description des plantes qui croissent naturellement en France et en Corse. Tome I. par M. Grenier et M. Godron et J.-B. Baillière. Paris, 1 : pp 796 . https://gallica.bnf.fr/ark:/12148/bpt6k6580055k
Grosdemange C (1908) Ginkgo bilboa pendula. Journal d'agriculture pratique, de jardinage et d'économie domestique 16 (72) : 178-180. https://gallica.bnf.fr/ark:/12148/bpt6k9640443h
Guillaud JA (1883) Flore de Bordeaux et du Sud-Ouest, analyse et description sommaire des plantes sauvages ou généralement cultivées dans les parties non montagneuses des bassins de la Garonne, de la Charente et de l'Adour 1. Féret et fils. Bordeaux. : pp 334. https://gallica.bnf.fr/ark:/12148/bpt6k64241914
Guitton P (1983) L'Alimentation montagnarde fin XVIIIe d'après Ramond. Carnets Pyrénéens de la Société Ramond (AD/FL2992). Archives Municipales de Tarbes, France. Consulté le 29 juillet 2020.
Hariot P (1904) Atlas de poche des arbustes et arbrisseaux les plus faciles à cultiver 1 : 60. https://gallica.bnf.fr/ark:/12148/bpt6k3040664p
Hedin L (1967) Essai d'une histoire de l'affouragement et des cultures fourragères en Haute Normandie. Journal d'agriculture tropicale et de botanique appliquée 14 (12) : 562-581. https://doi.org/10.3406/jatba.1967.2954
Hickel R (1932) Dendrologie forestière. Paul Lechevalier et fils : pp 330. https://gallica.bnf.fr/ark:/12148/bpt6k9678614s
Hickel R (1933) Adventices. Monde des Plantes 34. (204, SER6) : 44-45. https://bibdigital.rjb.csic.es/viewer/11383/?offset=1#page=41&viewer=picture&o=bookmark&n=0&q=
Hume A O (1901) A O Hume dans la rubrique journal of Botany British and Foreign. Monde des Plantes 3 (9) : 51. https://bibdigital.rjb.csic.es/viewer/11352/?offset=#page=1&viewer=picture&o=bookmark&n=0&q=
Jolyclerc N (1797) Principes de la philosophie du botaniste, ou Dictionnaire interprète et raisonné des principaux préceptes et des termes que la botanique, la médecine, la physique, la chimie et l'agriculture ont consacrés à l'étude et à la connoissance des plantes. Ronvaux. Paris : pp 488. https://gallica.bnf.fr/ark:/12148/bpt6k30632923
Jovet P (1934) Adventices. Monde des Plantes 35 (210, SER4) : 44-45. https://bibdigital.rjb.csic.es/records/item/11384-le-monde-des-plantes-intermediaire-des-botanistes-35e-annee-ive-serie?offset=1
La Varenne (1651) Le cuisinier françois, enseignant la manière de bien apprester et assaisonner toutes sortes de viandes grasses et maigres, légumes, patisseries et autres mets qui se servent tant sur les Tables des Grands que des particuliers, par le sieur de La Varenne. Paris, chez Pierre David : pp 326 pages. https://gallica.bnf.fr/ark:/12148/bpt6k114423k
Labelle (1899) Procès verbaux des séances mensuelles - Apports sur le bureau. Annales de la Société d'Horticulture de la Haute-Garonne 46 : 93-95. https://gallica.bnf.fr/ark:/12148/bpt6k65761454
Lamarck (1789) Encyclopédie méthodique. Botanique 3. Chez Plomteux, Imprimeur d'Etat : pp 782. https://gallica.bnf.fr/ark:/12148/bpt6k5836030r
Lamarck (1804) Encyclopédie méthodique. Botanique 5. Chez H.Agasse, Imprimeur-Libraire, rue des Poitevins. n°.6. Paris : pp 776. https://gallica.bnf.fr/ark:/12148/bpt6k61497653
Lemaire CA (1854) Le polygonum cuspidatum, son histoire, sa description sommaire, sa culture, ses usages économiques et culinaires. L'illustration horticole, journal spécial des serres et des jardins, ou choix raisonné des plantes les plus intéressantes sous le rapport ornemental, comprenant leur histoire complète, leur description comparée, leur figure et leur culture 10. : 45, 46, 47. https://archive.org/details/mobot31753002364005/page/44/mode/2up , ark:/13960/t0bv8c23f
Lemaire P (1933) Avant tout, soyons pratiques. Bulletin apicole du Syndicat limousin avicole et apicole : revue mensuelle : 326-328. https://gallica.bnf.fr/ark:/12148/bpt6k6585075w
Lemee G (1937) Quelques plantes adventices du Perche. Monde des Plantes 38 (223, SER5) : 6. https://bibdigital.rjb.csic.es/viewer/15286/?offset=1#page=6&viewer=picture&o=bookmark&n=0&q=
Loret H and Barranton A (1876) Flore de Montpellier : comprenant l'analyse descriptive des plantes vasculaires de l'Hérault, l'indication des propriétés médicinales, des noms vulgaires et des noms patois, et un vocabulaire explicatif des termes de botanique I. Edition C. COULET. Montpellier : pp 477. https://gallica.bnf.fr/ark:/12148/bpt6k984883
Martin-Sans E (1923) Stations pyrénéennes et sous-pyrénéennes d'Impatiens Roylei Walpers. Bulletin de la Société d'Histoire Naturelle de Toulouse 51. Imprimerie Veuve BONNET. Toulouse : 607-612. https://gallica.bnf.fr/ark:/12148/bpt6k65561801
Maumené A (1898) Spiraea japonica rubra. Le Jardin, journal d'horticulture bi-mensuel général 12. Paris : 40. https://archive.org/details/lejardin1898pari
Mene Edouard (1885) Les productions végétales du Japon. Bulletin de la Société Nationale d'Acclimatation de France II (32, SER4) : 93-119. https://gallica.bnf.fr/ark:/12148/bpt6k54521521
Milhau M (1900) Rapport sur la visite faite à l'établissement d'horticulture et d'arboriculture de M. Maymou. Annales de la Société d'Horticulture de la Haute-Garonne (47) : 134-143. https://gallica.bnf.fr/ark:/12148/bpt6k6576088j
Milhau M (1902) Rapport sur la visite faite le 26 septembre dernier à l'établissement d'horticulture de M. Alexandre Barthère, situé Grande-rue Saint Michel, 54 bis. Annales de la Société d'Horticulture de la Haute-Garonne. (49) : 159-165. https://gallica.bnf.fr/ark:/12148/bpt6k65761380
Milhau M (1921) Arbustes rares ou peu connus, très rustiques, à introduire dans nos parcs et jardins publics. Annales de la Société d'Horticulture de la Haute-Garonne 68 : 51- 54. https://gallica.bnf.fr/ark:/12148/bpt6k65770594
Morin R (1941) Le topinambour - Plante comestible et mellifère. L'Apiculteur : bulletin de la Société Centrale d'Apiculture. 85 (2) : 23-24. https://gallica.bnf.fr/ark:/12148/bpt6k97523669
Mouillefarine and Copineau (1899) Oblata et desiderata. Monde des Plantes 1 (1) : 12-20. https://bibdigital.rjb.csic.es/records/item/11350-le-monde-des-plantes-revue-trimestrielle-et-internationale-de-bibliographie-1re-annee
Mouillefert P (1892-1898) Traité des arbres et arbrisseaux forestiers, industriels et d'ornement, cultivés ou exploités en Europe et plus particulièrement en France : donnant la description et l'utilisation de plus de 2.400 espèces et 2.000 variétés. Part 1. Paul Klincksieck, éditeur. Paris : pp 709. https://gallica.bnf.fr/ark:/12148/bpt6k4414267
Moulin J (1882) Fruits nouveaux ou peu connus. Annales de la Société d'Horticulture de la Haute-Garonne 29 : 106-110. https://gallica.bnf.fr/ark:/12148/bpt6k65760785
National Agency for the Safety of Medicines and Health Products (2020) Liste B des plantes médicinales utilisées traditionnellement en l'état ou sous forme de préparation dont les effets indésirables potentiels sont supérieurs au bénéfice thérapeutique attendu. https://ansm.sante.fr/
National Botanical Conservatory of Bailleul (2015) Plantes exotiques envahissantes du Nord-Ouest de la Fance : pp 140. https://www.cbnbl.org/system/files/2018-04/eee_2015-2_0.pdf
Nicholson G, Mottet, Vilmorin-Andieux and Cie, Alluard G, Andre E, Bellar G, Legros G (1897) Dictionnaire pratique d'horticulture et de jardinage 4. O Doin, Librairie agricole. Paris : pp 868. https://gallica.bnf.fr/ark:/12148/bpt6k62288133
Noulet JB (1855) Flore analytique de Toulouse et de ses environs. Toulouse, librairie centrale : pp 370. https://archive.org/details/floreanalytiqued00noul
Paquet V (1844) Balsamines nouvelles. Journal d'horticulture pratique : ou guide des amateurs et jardiniers 1844. F. Parent. Bruxelles : 19-20. https://archive.org/details/journaldhorticu06unkngoog/page/n26/mode/2up
Pillain A (1872) Nos plantes apicoles. L'Apiculteur : bulletin de la Société Centrale d'Apiculture 16 (10, SER2) : 303. https://gallica.bnf.fr/ark:/12148/bpt6k97481577
Pissot A (1880) Effets des gelées au bois de Boulogne. Bulletin de la Société Nationale d'Acclimatation de France 9 (29, SER3) : 197-220. https://gallica.bnf.fr/ark:/12148/bpt6k5453568k
Poiteau A (1846) Recueil des plus beaux fruits cultivés en France 1. Langlois et Leclercq. Paris : 356-358. https://gallica.bnf.fr/ark:/12148/bpt6k9613385m
Prevost J (1655) Catalogue des plantes qui croissent en Béarn, Navarre & Begorre, & es cote de la Mer des Basques, depuis Bayonne jusques a Fontarabie. Nabias B.M.N. Pierre Desbaratz, Marchand Libraire & Imprimeur du College Royal : pp 76. https://gallica.bnf.fr/ark:/12148/bpt6k5675217w
Raveret-Wattel (1883) Société Centrale d'Apiculture et d'Insectologie. Bulletin d'insectologie agricole : journal mensuel de la Société Centrale d'Apiculture & d'Insectologie 8 (11) : 71-73. https://gallica.bnf.fr/ark:/12148/bpt6k933964r
Reynier A (1926) Monographie provençale : aperçu botanique sur la Presqu'ile Sépet. Monde des Plantes 27 (45-160, SER3) : 2-4. https://bibdigital.rjb.csic.es/records/item/11376-le-monde-des-plantes-intermediaire-des-botanistes-27e-annee-3e-serie
Rondou JP (1907) Monographie de la Vallée de Barèges 2. Vallée de Barèges. Monographie de la vallée de Barèges par Jean-Pierre Rondou, instituteur à Gèdre. Tome 2 Faune, flore, géologie. 339 pp. (1 J 513 /2) Archives Départementales HP.  http://www.archivesenligne65.fr/arkotheque/navigation_facette/index.php?f=ad65&reset_facette=1&crit1=6&v_6_1=Monographie+communale&v_6_2=Monographie+communale
Rouy G, Foucaud J (1896) Flore de France ou description des plantes qui croissent spontanément en France, en Corse et en Alsace-Lorraine III. Société des Sciences Naturelles de la Charente inférieure. Asnières, Rocherfort, Paris. https://www.biodiversitylibrary.org/page/12411674#page/7/mode/1up
Serres JJ (1836) Flore abrégée de Toulouse, ou Catalogue méthodique des végétaux phanérogames qui croissent naturellement aux environs de cette ville, indiquant les stations et les époques de fleuraison de chaque plante ; suivi d'une clef analytique des genres et des espèces, et d'un dictionnaire des termes, par Le Capitaine J.-J. Serres. Imprimerie de J-M Corne. Toulouse : pp 258. https://gallica.bnf.fr/ark:/12148/bpt6k9605534b
Sevalle (1937) Société Centrale d'Apiculture - réunion du 16 décembre 1936. L'Apiculteur : bulletin de la Société Centrale d'Apiculture 81 (4) : 122-124. https://gallica.bnf.fr/ark:/12148/bpt6k9748783s
Société d'Horticulture de la Haute-Garonne (1857) Exposition mensuelle du 29 novembre 1857. Annales de la Société d'Horticulture de la Haute-Garonne 4 : 162-163. https://gallica.bnf.fr/ark:/12148/bpt6k6584508w
Tallent-Halsell N and Watt M (2009) The Invasive Buddleja davidii (Butterfly Bush). Botanical Review 75 (3) : 292-325. Retrieved January 20, 2021, from http://www.jstor.org/stable/40389400
Tessier AH (1821) Encyclopédie méthodique. Agriculture 7. Dictionnaire de la culture des arbres et de l'aménagement des forêts. Chez H.Agasse, Imprimeur-Libraire, rue des Poitevins, 7 (18) : pp 848. https://gallica.bnf.fr/ark:/12148/bpt6k58317044
Thellung A (1912) La Flore adventice de Montpellier. Cherbourg, imprimerie Emile Le Maout : pp 728. https://archive.org/details/lafloreadventice00thel
Thiebaut M, Nicolasa S and Piolab F (2020) The fad for Polygonum will fade away!": historic aspects of the propagation and success in France of the Reynoutria complex based on archives. Botany Letters 167 (3) : 301-314. https://doi.org/10.1080/23818107.2020.1750478
Tournefort Pitton (1694) Elemens de botanique, ou Methode pour connoître les plantes III. Pl. 235-451. Paris, Imprimerie royale. https://gallica.bnf.fr/ark:/12148/btv1b8453979v
Tournon DJ (1811) Flore de Toulouse, ou description des plantes qui croissent aux environs de cette ville, avec l'indication de leur lieu natal, l'époque de leur floraison, des observations sur leurs propriétés en médecine, en économie rurale, et les tables de leurs noms français, latins et patois. Bellegarrigue, imprimeur-libraire : pp 398. https://archive.org/details/bub_gb_dQJG6pLdIq8C
Unknown author (1975) Liste de plantes. Flore Jardin Massey (700W1). Archives Municipales de Tarbes, France. Consulté le 29 juillet 2020.
Unknown author (1982) Plan du jardin Massey en 1982. Fourniture et plantation des végétaux du Jardin Massey (395W11). Archives Municipales de Tarbes, France. Consulté le 29 juillet 2020.
Van Houtte L (1876) Catalogue de Plantes vivaces et de pleine terre. Éditeur de la flore des serres et des jardins de l'Europe : pp 129. https://archive.org/details/vHoutte170pleinairv
Vivant J, Pierre A and Saule M (1992) Notes sur quelques plantes ornementales naturalisées du piémont pyrénéen béarnais, bilan et perspectives. Suivi de la Flore, inventaire d'espèces végétales (1219W118). Archives Départementales Hautes-Pyrénées, Tarbes, France. Consulté le 19 août 2020.
Walter E (1919) Buddleja Japonica Hemsley nouvelle plante adventice. Bulletin de l'Association Philomathique d'Alsace et de Lorraine 6 (1 ; 24) : 226-229. https://gallica.bnf.fr/ark:/12148/bpt6k5320559m
Walter E (1937) Adventice et naturalisées. Monde des Plantes 38 (225, SER5) : 19.f
Walter E, Issler and Latour (1934) Floristique - Impatiens parviflora DC. Monde des Plantes 35 (207, SER4) : 18-19. https://bibdigital.rjb.csic.es/records/item/11384-le-monde-des-plantes-intermediaire-des-botanistes-35e-annee-ive-serie?offset=1
Weber JB (1872) Persicaire ou renouée feuilles cuspidées. Revue horticole (44) : 393-394. http://bibliotheque-numerique.hortalia.org/items/show/294
Weber JB (1921) Manuel pratique d'apiculture. Edition 17. R. Gariel & Cie, éditeurs. Paris : pp 112. https://gallica.bnf.fr/ark:/12148/bpt6k3078894t
